# Supplementary material for: Impact of Essential and Toxic Trace Elements on Cervical Premalignant Lesions
Source: Biomedicines. 2025 Dec 9;13(12):3015. doi: 10.3390/biomedicines13123015 (PMC12730413; doi:10.3390/biomedicines13123015)
Supplement: Supplementary file 1 [file biomedicines-13-03015-s001.zip]

Archive with 1 entries (1 files):
- biomedicines-3930250-supplementary.pdf
